# Supplementary material for: Clinical Utility of Optical Genome Mapping for Improved Cytogenomic Analysis of Gliomas
Source: Biomedicines. 2024 Jul 25;12(8):1659. doi: 10.3390/biomedicines12081659 (PMC11351424; doi:10.3390/biomedicines12081659)
Supplement: Supplementary file 1 [file biomedicines-12-01659-s001.zip]

Archive with 2 entries (2 files):
- Supplementary File Table S1.xlsx
- Supplementary File Table S2.xlsx
