# Supplementary material for: Clinical Utility of Optical Genome Mapping for Improved Cytogenomic Analysis of Gliomas
Source: Biomedicines. 2024 Jul 25;12(8):1659. doi: 10.3390/biomedicines12081659 (PMC11351424; doi:10.3390/biomedicines12081659)
Supplement: Supplementary file 1 [file biomedicines-12-01659-s001.zip › Supplementary File Table S1.xlsx]

## Sheet: Sheet1
Sample ID	vg N50 >=150kbp (Mbp)	Avg N50 >=20kbp (Mbp)	Avg Label Density (per 100kbp)	Avg Map Rate	Est Effective Coverage	Avg PLV	Avg NLV	DNA Collected (Gbp)	Scan Count	Target collection
ST-1	0.254	0.167	16.06	81.6	352.92	4.4	7.9	1339	99	1500
ST-4	0.253	0.195	15.48	86.6	421.5	3.4	8.6	1506.8	62	1500
ST-5	0.239	0.184	15.54	86.8	426.1	3.1	7.6	1518	52	1500
ST-6	0.22	0.165	14.83	79.2	384	2.4	13.3	1501	69	1500
ST-7	0.254	0.195	15.16	88	428.6	3.7	8.2	1507	33	1500
ST-9	0.297	0.234	15.27	90.3	446.8	3.7	7.6	1532	25	1500
ST-11	0.21	0.141	13.22	85.7	418	3.1	8.9	1510	78	1500
ST-12	0.311	0.257	16.05	87.7	386.2	3.3	7.9	1363	86	1364
ST-13	0.212	0.143	14.52	87.1	423.2	3.2	8.5	1503	105	1500
ST-14	0.351	0.305	15.3	91.9	451.6	3.3	8.5	1521	33	1500
